# Supplementary material for: In Vitro Susceptibility of Multi-Drug Resistant Klebsiella pneumoniae Strains Causing Nosocomial Infections to Fosfomycin. A Comparison of Determination Methods
Source: Pathogens. 2021 Apr 23;10(5):512. doi: 10.3390/pathogens10050512 (PMC8145326; doi:10.3390/pathogens10050512)
Supplement: Supplementary file 1 [file pathogens-10-00512-s001.zip]

Archive with 1 entries (1 files):
- pathogens-1160284-supplementary.pdf
